# Supplementary material for: Clinical genetic variation across Hispanic populations in the Mexican Biobank
Source: Nat Med. 2026 Jan 21;32(2):725–35. doi: 10.1038/s41591-025-04100-z (PMC12920135; doi:10.1038/s41591-025-04100-z)
Supplement: Supplementary file 3 — Supplementary Tables 1–3. [file 41591_2025_4100_MOESM3_ESM.xlsx]

## Sheet: Supplementary Table 1
	Supplementary Table 1. Summary of Variants in the MEGA Array by Database and MAF Threshold
	Database	Total number of variants	Variants present in MEGA array	Variants present in MEGA and MAF> 0	Variants present in MEGA and MAF> 0.05 *
	ClinVar	2121567	113717	60434	7302
	GWAS Catalog	267373	46577	45834	35860
	PharmGKB	3112	1272	1217	1027
	OMIM	218	125	125	116
	Total		161691	107610	44305
	Total unique variants		159060	105182	42769*
					* These are the variants displayed in MexVar

## Sheet: Supplementary Table 2
	Supplementary Table 2. Clinical annotations for pharmacogenomic alleles (Levels 1A–2B) from PharmGKB
Variant/Haplotypes	Gene	Level of Evidence	Level Override	Level Modifiers	Score	Phenotype Category	PMID Count	Evidence Count	Drug(s)	Phenotype(s)	Latest History Date (YYYY-MM-DD)	URL	Specialty Population
rs1042713	ADRB2	3		Tier 1 VIP	3.75	Efficacy	5	5	salbutamol	Asthma	2021-10-27	https://www.pharmgkb.org/clinicalAnnotation/1451245925	Pediatric
rs1042713	ADRB2	3		Tier 1 VIP	1.75	Efficacy	2	2	corticosteroids	Asthma	2021-03-24	https://www.pharmgkb.org/clinicalAnnotation/1183700383	Pediatric
rs1042713	ADRB2	3		Tier 1 VIP	3.75	Efficacy	3	3	corticosteroids;selective beta-2-adrenoreceptor agonists	Asthma	2021-03-24	https://www.pharmgkb.org/clinicalAnnotation/1183700396	Pediatric
rs1042713	ADRB2	3		Tier 1 VIP	2.75	Efficacy	1	1	methacholine	Asthma	2021-03-24	https://www.pharmgkb.org/clinicalAnnotation/1183697633
rs1042713	ADRB2	4		Tier 1 VIP	-1	Efficacy	1	3	benazepril	Essential hypertension	2021-03-24	https://www.pharmgkb.org/clinicalAnnotation/1183614850
rs1042713	ADRB2	3		Tier 1 VIP	3	Toxicity	1	1	risperidone	Schizophrenia	2021-03-24	https://www.pharmgkb.org/clinicalAnnotation/1183632175
rs1042713	ADRB2	2A		Tier 1 VIP	11.75	Efficacy	7	7	salmeterol	Asthma	2021-03-24	https://www.pharmgkb.org/clinicalAnnotation/655385102	Pediatric
rs1042713	ADRB2	3		Tier 1 VIP	1	Other	1	1	isoproterenol		2021-03-24	https://www.pharmgkb.org/clinicalAnnotation/1444700354
rs1042713	ADRB2	3		Tier 1 VIP	2.25	Efficacy	1	1	tiotropium	Asthma	2021-03-24	https://www.pharmgkb.org/clinicalAnnotation/1444666290
rs1042713	ADRB2	3		Tier 1 VIP	1.75	Dosage	2	2	ephedrine;phenylephrine		2021-03-24	https://www.pharmgkb.org/clinicalAnnotation/1445401377
rs1042713	ADRB2	3		Tier 1 VIP	1.5	Efficacy	1	1	Ace Inhibitors, Plain;Angiotensin II Antagonists;Beta Blocking Agents;digoxin;diuretics;spironolactone	Heart Failure	2021-03-24	https://www.pharmgkb.org/clinicalAnnotation/1447960179
rs1042713	ADRB2	3		Tier 1 VIP	1.75	Efficacy	1	1	propranolol	Liver Cirrhosis	2021-03-24	https://www.pharmgkb.org/clinicalAnnotation/1447959515
rs1042713	ADRB2	4		Tier 1 VIP	-3	Efficacy	4	5	Beta Blocking Agents	Cardiomyopathy, Dilated;Heart Failure	2021-10-15	https://www.pharmgkb.org/clinicalAnnotation/1451544880	Pediatric
rs1042713	ADRB2	3		Tier 1 VIP	1.75	Efficacy	1	1	atenolol;metoprolol	Tachycardia	2021-03-24	https://www.pharmgkb.org/clinicalAnnotation/1451107342
rs115545701	CFTR	1A		Rare Variant; Tier 1 VIP	200	Efficacy	1	3	ivacaftor	Cystic Fibrosis	2021-03-24	https://www.pharmgkb.org/clinicalAnnotation/1449191385
rs116855232	NUDT15	1A		Tier 1 VIP	130.375	Dosage	16	19	mercaptopurine		2021-03-24	https://www.pharmgkb.org/clinicalAnnotation/1451290840	Pediatric
rs116855232	NUDT15	1A		Tier 1 VIP	140.25	Toxicity	17	20	azathioprine	Inflammatory Bowel Diseases;Myelosuppression	2021-03-24	https://www.pharmgkb.org/clinicalAnnotation/1184514050	Pediatric
rs116855232	NUDT15	3		Tier 1 VIP	3	Toxicity	3	3	azathioprine;mercaptopurine	Pancytopenia;Thrombocytopenia	2021-03-24	https://www.pharmgkb.org/clinicalAnnotation/1450934767
rs118192122	RYR1	1A		Rare Variant; Tier 1 VIP	103	Toxicity	18	19	desflurane;enflurane;halothane;isoflurane;methoxyflurane;sevoflurane;succinylcholine	Malignant Hyperthermia	2021-03-24	https://www.pharmgkb.org/clinicalAnnotation/1445400206	Pediatric
rs118192124	RYR1	1A		Rare Variant; Tier 1 VIP	100.5	Toxicity	6	7	desflurane;enflurane;halothane;isoflurane;methoxyflurane;sevoflurane;succinylcholine	Malignant Hyperthermia	2021-03-24	https://www.pharmgkb.org/clinicalAnnotation/1445400172	Pediatric
rs118192161	RYR1	1A		Rare Variant; Tier 1 VIP	107	Toxicity	26	27	desflurane;enflurane;halothane;isoflurane;methoxyflurane;sevoflurane;succinylcholine	Malignant Hyperthermia	2021-03-24	https://www.pharmgkb.org/clinicalAnnotation/1183705759
rs118192167	RYR1	1A		Rare Variant; Tier 1 VIP	100	Toxicity	1	2	desflurane;enflurane;halothane;isoflurane;methoxyflurane;sevoflurane;succinylcholine	Malignant Hyperthermia	2021-03-24	https://www.pharmgkb.org/clinicalAnnotation/1183705783
rs118192172	RYR1	3		Rare Variant; Tier 1 VIP	0	Toxicity	1	1	hmg coa reductase inhibitors	Muscular Diseases	2021-03-24	https://www.pharmgkb.org/clinicalAnnotation/981419487
rs118192172	RYR1	1A		Rare Variant; Tier 1 VIP	106.75	Toxicity	51	55	desflurane;enflurane;halothane;isoflurane;methoxyflurane;sevoflurane;succinylcholine	Malignant Hyperthermia	2021-03-24	https://www.pharmgkb.org/clinicalAnnotation/1183705698	Pediatric
rs118192175	RYR1	1A		Rare Variant; Tier 1 VIP	100	Toxicity	3	5	desflurane;enflurane;halothane;isoflurane;methoxyflurane;sevoflurane;succinylcholine	Malignant Hyperthermia	2021-03-24	https://www.pharmgkb.org/clinicalAnnotation/1183705797
rs118192176	RYR1	1A		Rare Variant; Tier 1 VIP	103.75	Toxicity	21	23	desflurane;enflurane;halothane;isoflurane;methoxyflurane;sevoflurane;succinylcholine	Malignant Hyperthermia	2021-03-24	https://www.pharmgkb.org/clinicalAnnotation/1183705802	Pediatric
rs121434569	EGFR	2B		Rare Variant	9	Efficacy	11	11	erlotinib	Adenocarcinoma;Carcinoma, Non-Small-Cell Lung;Drug Resistance;Lung Neoplasms	2021-03-24	https://www.pharmgkb.org/clinicalAnnotation/981475450
rs121434569	EGFR	2B		Rare Variant	8.75	Efficacy	16	16	gefitinib	Carcinoma, Non-Small-Cell Lung;Drug Resistance	2021-03-24	https://www.pharmgkb.org/clinicalAnnotation/1451250540
rs121908752	CFTR	1A		Rare Variant; Tier 1 VIP	200	Efficacy	1	3	ivacaftor	Cystic Fibrosis	2021-03-24	https://www.pharmgkb.org/clinicalAnnotation/1449191430
rs121908753	CFTR	1A		Rare Variant; Tier 1 VIP	200	Efficacy	1	3	ivacaftor	Cystic Fibrosis	2021-03-24	https://www.pharmgkb.org/clinicalAnnotation/1449191643
rs121908757	CFTR	1A		Rare Variant; Tier 1 VIP	204.75	Efficacy	4	6	ivacaftor	Cystic Fibrosis	2021-03-24	https://www.pharmgkb.org/clinicalAnnotation/1183960766	Pediatric
rs121918593	RYR1	1A		Rare Variant; Tier 1 VIP	105.5	Toxicity	35	36	desflurane;enflurane;halothane;isoflurane;methoxyflurane;sevoflurane;succinylcholine	Malignant Hyperthermia	2021-03-24	https://www.pharmgkb.org/clinicalAnnotation/1183705812	Pediatric
rs121918595	RYR1	1A		Rare Variant; Tier 1 VIP	100.75	Toxicity	6	7	desflurane;enflurane;halothane;isoflurane;methoxyflurane;sevoflurane;succinylcholine	Malignant Hyperthermia	2021-03-24	https://www.pharmgkb.org/clinicalAnnotation/1183705822	Pediatric
rs12777823		1A			109.25	Dosage	5	7	warfarin		2021-04-12	https://www.pharmgkb.org/clinicalAnnotation/982030369
rs16969968	CHRNA5	3			2.5	Efficacy	7	11	bupropion;Drugs used in nicotine dependence;nicotine;varenicline	Tobacco Use Disorder	2021-03-24	https://www.pharmgkb.org/clinicalAnnotation/981204874
rs16969968	CHRNA5	2B			11.5	Toxicity	17	19	nicotine	Tobacco Use Disorder	2021-03-24	https://www.pharmgkb.org/clinicalAnnotation/981204902
rs16969968	CHRNA3;CHRNA5	3			4.75	Dosage;Efficacy	3	3	nicotine		2021-03-24	https://www.pharmgkb.org/clinicalAnnotation/1450823583
rs16969968	CHRNA5	3			2.5	Other	1	1	ethanol	Alcoholism	2021-03-24	https://www.pharmgkb.org/clinicalAnnotation/1448103832
rs16969968	CHRNA5	3			3	Metabolism/PK	2	2	cotinine	Tobacco Use Disorder	2021-03-24	https://www.pharmgkb.org/clinicalAnnotation/1447986872
rs16969968	CHRNA5	3			2.75	Toxicity	1	1	Opium alkaloids and derivatives	Pain	2021-03-24	https://www.pharmgkb.org/clinicalAnnotation/1448101149
rs16969968	CHRNA3;CHRNA5	3			0	Toxicity	1	1	cocaine	Cocaine-Related Disorders	2021-03-24	https://www.pharmgkb.org/clinicalAnnotation/1451145106
rs17376848	DPYD	1A		Tier 1 VIP	94.5	Toxicity	11	13	fluorouracil	Neoplasms	2021-03-24	https://www.pharmgkb.org/clinicalAnnotation/1183679833
rs17376848	DPYD	1A		Tier 1 VIP	96.25	Toxicity	9	10	capecitabine	Neoplasms	2021-03-24	https://www.pharmgkb.org/clinicalAnnotation/1451287440
rs1800629	TNF	3			5.375	Efficacy	5	5	Tumor necrosis factor alpha (TNF-alpha) inhibitors		2021-03-24	https://www.pharmgkb.org/clinicalAnnotation/1451328500
rs1800629	TNF	3			2.5	Efficacy	1	1	cyclosporine;mycophenolate mofetil	Kidney Transplantation	2021-03-24	https://www.pharmgkb.org/clinicalAnnotation/1043880077
rs1800629	TNF	3			2.25	Other	1	1	atorvastatin	Acute coronary syndrome	2021-03-24	https://www.pharmgkb.org/clinicalAnnotation/1183491809
rs1800629	LTA;TNF	3			2.25	Toxicity	1	1	carbamazepine	Hypersensitivity	2021-03-24	https://www.pharmgkb.org/clinicalAnnotation/655385818
rs1800629	TNF	2B			14.625	Efficacy	7	7	etanercept	Arthritis, Psoriatic;Arthritis, Rheumatoid;Crohn Disease;Inflammation;Psoriasis;Spondylitis, Ankylosing	2021-03-24	https://www.pharmgkb.org/clinicalAnnotation/655384799
rs1800629	TNF	3			0.75	Toxicity	2	2	ethambutol;isoniazid;pyrazinamide;rifampin	Toxic liver disease;Tuberculosis	2021-03-24	https://www.pharmgkb.org/clinicalAnnotation/1444700991
rs1800629	TNF	3			2.25	Toxicity	1	1	sorafenib	Carcinoma, Hepatocellular;hand-foot syndrome	2022-09-22	https://www.pharmgkb.org/clinicalAnnotation/1448255939
rs1800629	TNF	3			2.5	Toxicity	1	1	carboplatin;gemcitabine	Carcinoma, Non-Small-Cell Lung;Thrombocytopenia	2021-03-24	https://www.pharmgkb.org/clinicalAnnotation/1451125580
rs1801133	MTHFR	3		Tier 1 VIP	2.125	Efficacy	11	11	methotrexate	Precursor Cell Lymphoblastic Leukemia-Lymphoma	2022-02-25	https://www.pharmgkb.org/clinicalAnnotation/1451223506	Pediatric
rs1801133	MTHFR	2A		Tier 1 VIP	23.25	Toxicity	32	35	methotrexate	Drug Toxicity;hematotoxicity;Leukopenia;Lymphoma;mucositis;Neoplasms;Neutropenia;Osteosarcoma;Precursor Cell Lymphoblastic Leukemia-Lymphoma;primary central nervous system lymphoma;Thrombocytopenia;Toxic liver disease	2022-02-25	https://www.pharmgkb.org/clinicalAnnotation/827848365	Pediatric
rs1801133	MTHFR	3		Tier 1 VIP	2	Efficacy	1	1	disulfiram	Cocaine-Related Disorders	2021-03-24	https://www.pharmgkb.org/clinicalAnnotation/1183614499
rs1801133	MTHFR	3		Tier 1 VIP	5	Efficacy	1	2	folic acid;vitamin b-complex, plain		2022-02-25	https://www.pharmgkb.org/clinicalAnnotation/1183491364
rs1801133	MTHFR	3		Tier 1 VIP	2.5	Efficacy	1	1	pravastatin	Coronary Artery Disease;Myocardial Infarction	2021-03-24	https://www.pharmgkb.org/clinicalAnnotation/1183491775
rs1801133	MTHFR	3		Tier 1 VIP	4.25	Efficacy	2	3	benazepril	Hypertension	2021-03-24	https://www.pharmgkb.org/clinicalAnnotation/1183615213
rs1801133	CLCN6;MTHFR	3		Tier 1 VIP	2.25	Toxicity	1	1	antipsychotics	Schizophrenia	2021-03-24	https://www.pharmgkb.org/clinicalAnnotation/655386550
rs1801133	MTHFR	3		Tier 1 VIP	2	Toxicity	1	1	nitrous oxide		2021-03-24	https://www.pharmgkb.org/clinicalAnnotation/655387835
rs1801133	MTHFR	2A		Tier 1 VIP	12.75	Toxicity	12	12	methotrexate	Arthritis, Juvenile Rheumatoid;Arthritis, Psoriatic;Arthritis, Rheumatoid;Drug Toxicity	2022-02-25	https://www.pharmgkb.org/clinicalAnnotation/655385307	Pediatric
rs1801133	MTHFR	3		Tier 1 VIP	4.25	Efficacy	2	2	methotrexate	Graft vs Host Disease;Leukemia;Leukemia, Myelogenous, Chronic, BCR-ABL Positive	2022-02-25	https://www.pharmgkb.org/clinicalAnnotation/978608464
rs1801133	MTHFR	3		Tier 1 VIP	4	Toxicity	4	5	cisplatin;oxaliplatin;Platinum compounds	Neoplasms	2021-03-24	https://www.pharmgkb.org/clinicalAnnotation/981220481	Pediatric
rs1801133	MTHFR	4		Tier 1 VIP	-0.25	Toxicity	15	16	capecitabine;fluorouracil	Neoplasms	2021-03-24	https://www.pharmgkb.org/clinicalAnnotation/981204912
rs1801133	MTHFR	4		Tier 1 VIP	-0.5	Toxicity	3	3	mercaptopurine	Precursor Cell Lymphoblastic Leukemia-Lymphoma	2021-03-24	https://www.pharmgkb.org/clinicalAnnotation/981204975	Pediatric
rs1801133	CLCN6;MTHFR	3		Tier 1 VIP	0	Toxicity	1	1	cisplatin;doxorubicin;methotrexate	nephrotoxicity;Osteosarcoma	2021-07-29	https://www.pharmgkb.org/clinicalAnnotation/1451476564	Pediatric
rs1801133	MTHFR	3		Tier 1 VIP	7.25	Efficacy	3	3	fluorouracil;leucovorin;oxaliplatin	Colonic Neoplasms	2021-03-24	https://www.pharmgkb.org/clinicalAnnotation/1447813969
rs1801133	MTHFR	3		Tier 1 VIP	7.75	Metabolism/PK	13	13	methotrexate	Burkitt Lymphoma;Leukemia;Lymphoma;Lymphoma, T-Cell;Precursor Cell Lymphoblastic Leukemia-Lymphoma	2022-02-25	https://www.pharmgkb.org/clinicalAnnotation/1451504901	Pediatric
rs1801133	MTHFR	3		Tier 1 VIP	4	Efficacy	2	2	pemetrexed	Carcinoma, Non-Small-Cell Lung;Mesothelioma	2021-03-24	https://www.pharmgkb.org/clinicalAnnotation/1444666763
rs1801133	MTHFR	3		Tier 1 VIP	0.125	Metabolism/PK	1	1	folic acid		2022-02-25	https://www.pharmgkb.org/clinicalAnnotation/1449296314
rs1801133	MTHFR	3		Tier 1 VIP	2.75	Efficacy	2	2	l-methylfolate;Vitamin B-complex, Incl. Combinations	Depressive Disorder, Major	2021-03-24	https://www.pharmgkb.org/clinicalAnnotation/1450814430
rs1801133	MTHFR	3		Tier 1 VIP	0.25	Toxicity	1	1	phenobarbital;phenytoin	Epilepsy;Psychotic Disorders	2021-03-24	https://www.pharmgkb.org/clinicalAnnotation/1451120280
rs1801158	DPYD	1A		Tier 1 VIP	82.5	Toxicity	13	14	capecitabine	Neoplasms	2021-03-24	https://www.pharmgkb.org/clinicalAnnotation/1451286326
rs1801158	DPYD	1A		Tier 1 VIP	87.75	Toxicity	13	14	fluorouracil	Neoplasms	2021-03-24	https://www.pharmgkb.org/clinicalAnnotation/981201946
rs1801159	DPYD	1A		Tier 1 VIP	81.25	Toxicity	12	13	capecitabine	Neoplasms	2021-03-24	https://www.pharmgkb.org/clinicalAnnotation/1451286320
rs1801159	DPYD	1A		Tier 1 VIP	86.75	Toxicity	13	16	fluorouracil	Neoplasms	2021-03-24	https://www.pharmgkb.org/clinicalAnnotation/981201962
rs1801160	DPYD	1A		Tier 1 VIP	101.75	Toxicity	13	14	capecitabine	Neoplasms	2021-03-24	https://www.pharmgkb.org/clinicalAnnotation/1451286040
rs1801160	DPYD	1A		Tier 1 VIP	108.5	Toxicity	14	15	fluorouracil	Neoplasms	2021-03-24	https://www.pharmgkb.org/clinicalAnnotation/1451286020	Pediatric
rs1801160	DPYD	1A		Tier 1 VIP	101.25	Other	6	7	fluorouracil		2021-03-24	https://www.pharmgkb.org/clinicalAnnotation/1445401793
rs1801265	DPYD	1A		Tier 1 VIP	93.25	Toxicity	17	19	fluorouracil	Neoplasms	2021-03-24	https://www.pharmgkb.org/clinicalAnnotation/981201981	Pediatric
rs1801265	DPYD	1A		Tier 1 VIP	93.25	Toxicity	11	13	capecitabine	Neoplasms	2021-03-24	https://www.pharmgkb.org/clinicalAnnotation/1451287240
rs1801266	DPYD	1A		Rare Variant; Tier 1 VIP	100.125	Other	3	5	fluorouracil		2021-03-24	https://www.pharmgkb.org/clinicalAnnotation/1447989706
rs1801268	DPYD	1A		Rare Variant; Tier 1 VIP	100.125	Other	2	3	fluorouracil		2021-03-24	https://www.pharmgkb.org/clinicalAnnotation/1447989723
rs193922525	CFTR	1A		Rare Variant; Tier 1 VIP	202	Efficacy	2	4	ivacaftor	Cystic Fibrosis	2021-03-24	https://www.pharmgkb.org/clinicalAnnotation/1183960790	Pediatric
rs193922803	RYR1	1A		Rare Variant; Tier 1 VIP	100.25	Toxicity	6	7	desflurane;enflurane;halothane;isoflurane;methoxyflurane;sevoflurane;succinylcholine	Malignant Hyperthermia	2021-03-24	https://www.pharmgkb.org/clinicalAnnotation/1445400156
rs193922816	RYR1	1A		Rare Variant; Tier 1 VIP	103	Toxicity	9	10	desflurane;enflurane;halothane;isoflurane;methoxyflurane;sevoflurane;succinylcholine	Malignant Hyperthermia	2021-03-24	https://www.pharmgkb.org/clinicalAnnotation/1445400247	Pediatric
rs193922832	RYR1	1A		Rare Variant; Tier 1 VIP	100	Toxicity	1	2	desflurane;enflurane;halothane;isoflurane;methoxyflurane;sevoflurane;succinylcholine	Malignant Hyperthermia	2021-03-24	https://www.pharmgkb.org/clinicalAnnotation/1449310249
rs202179988	CFTR	1A		Rare Variant; Tier 1 VIP	200	Efficacy	1	3	ivacaftor	Cystic Fibrosis	2021-03-24	https://www.pharmgkb.org/clinicalAnnotation/1449191740
rs20455	KIF6	3			1	Efficacy	2	4	simvastatin	Hypercholesterolemia	2021-03-24	https://www.pharmgkb.org/clinicalAnnotation/1449748187
rs20455	KIF6	2B			8.5	Efficacy	4	5	pravastatin	Coronary Disease;Myocardial Infarction	2021-03-24	https://www.pharmgkb.org/clinicalAnnotation/655384621
rs20455	KIF6	3			4	Efficacy	3	3	atorvastatin	Coronary Disease;Hypercholesterolemia;Myocardial Infarction	2022-04-05	https://www.pharmgkb.org/clinicalAnnotation/1183491446
rs20455	KIF6	3			1.5	Efficacy	1	2	rosuvastatin	Hypercholesterolemia	2021-03-24	https://www.pharmgkb.org/clinicalAnnotation/1449748202
rs2108622	CYP4F2	3		Tier 1 VIP	0.125	Metabolism/PK	2	2	Vitamin K		2021-03-24	https://www.pharmgkb.org/clinicalAnnotation/1449269960
rs2108622	CYP4F2	1A		Tier 1 VIP	170	Dosage	69	72	warfarin		2021-03-24	https://www.pharmgkb.org/clinicalAnnotation/655385400	Pediatric
rs2108622	CYP4F2	3		Tier 1 VIP	4.75	Dosage	4	4	phenprocoumon		2021-03-24	https://www.pharmgkb.org/clinicalAnnotation/1184661207
rs2108622	CYP4F2	3		Tier 1 VIP	0	Metabolism/PK	4	5	vitamin e		2021-03-24	https://www.pharmgkb.org/clinicalAnnotation/1184472841	Pediatric
rs2108622	CYP4F2	2A		Tier 1 VIP	11.75	Dosage	14	15	acenocoumarol	Atrial Fibrillation	2021-03-24	https://www.pharmgkb.org/clinicalAnnotation/1184661194
rs2108622	CYP4F2	3		Tier 1 VIP	3.5	Other	2	2	aspirin;clopidogrel	Acute coronary syndrome	2021-03-24	https://www.pharmgkb.org/clinicalAnnotation/1444703346
rs2108622	CYP4F2	3		Tier 1 VIP	2.5	Efficacy	1	1	warfarin		2021-03-24	https://www.pharmgkb.org/clinicalAnnotation/1448262901
rs2108622	CYP4F2	4		Tier 1 VIP	-3	Other	5	6	warfarin	over-anticoagulation	2021-03-24	https://www.pharmgkb.org/clinicalAnnotation/1449269278
rs2242480	CYP3A4	4		Tier 1 VIP	-6.75	Efficacy	8	8	clopidogrel	Coronary Artery Disease	2021-03-24	https://www.pharmgkb.org/clinicalAnnotation/982037571
rs2242480	CYP3A4	3		Tier 1 VIP	1.5	Metabolism/PK	2	2	carbamazepine	Epilepsy	2021-03-24	https://www.pharmgkb.org/clinicalAnnotation/1445401897
rs2242480	CYP3A4	3		Tier 1 VIP	4.5	Toxicity	1	2	methadone	Heroin Dependence	2021-03-24	https://www.pharmgkb.org/clinicalAnnotation/1446906421
rs2242480	CYP3A4	3		Tier 1 VIP	2.5	Efficacy	1	1	fentanyl	Pain, Postoperative	2021-03-24	https://www.pharmgkb.org/clinicalAnnotation/1450931979
rs2242480	CYP3A4	2A		Tier 1 VIP	11.125	Dosage	6	6	fentanyl	Pain, Postoperative	2023-01-17	https://www.pharmgkb.org/clinicalAnnotation/1451985380
rs2242480	CYP3A4	2A		Tier 1 VIP	24.5	Metabolism/PK	11	14	tacrolimus	Kidney Transplantation;liver transplantation	2023-01-20	https://www.pharmgkb.org/clinicalAnnotation/1451989360	Pediatric
rs2242480	CYP3A4	3		Tier 1 VIP	2	Toxicity	1	1	sufentanil	Respiratory Insufficiency	2023-01-17	https://www.pharmgkb.org/clinicalAnnotation/1451985160
rs2242480	CYP3A4	3		Tier 1 VIP	1.5	Efficacy	1	1	sufentanil		2023-01-17	https://www.pharmgkb.org/clinicalAnnotation/1451985260
rs2242480	CYP3A4	3		Tier 1 VIP	6.5	Efficacy	1	3	atorvastatin	Hyperlipidemias	2023-01-17	https://www.pharmgkb.org/clinicalAnnotation/1451985292
rs2242480	CYP3A4	3		Tier 1 VIP	0.5	Toxicity	1	2	tacrolimus	liver transplantation	2023-01-17	https://www.pharmgkb.org/clinicalAnnotation/1451985280
rs2242480	CYP3A4	3		Tier 1 VIP	0.75	Metabolism/PK	3	3	fentanyl		2023-01-20	https://www.pharmgkb.org/clinicalAnnotation/1451989340	Pediatric
rs2242480	CYP3A4	3		Tier 1 VIP	3.5	Dosage	5	5	sufentanil	Pain	2023-01-17	https://www.pharmgkb.org/clinicalAnnotation/1451985181
rs2242480	CYP3A4	3		Tier 1 VIP	2	Metabolism/PK	1	1	sufentanil		2023-01-17	https://www.pharmgkb.org/clinicalAnnotation/1451985268
rs2297595	DPYD	1A	Yes: Assigned level 1A because variant is included in CPIC guideline	Tier 1 VIP	75.5	Toxicity	17	19	fluorouracil	Neoplasms	2021-03-29	https://www.pharmgkb.org/clinicalAnnotation/981201535
rs2297595	DPYD	1A		Tier 1 VIP	84	Toxicity	17	19	capecitabine	Neoplasms	2021-03-24	https://www.pharmgkb.org/clinicalAnnotation/1451287360
rs2359612	VKORC1	1B		Tier 1 VIP	38.25	Dosage	14	15	warfarin		2021-11-19	https://www.pharmgkb.org/clinicalAnnotation/655385024
rs28399499	CYP2B6	3		Tier 1 VIP	5.25	Metabolism/PK	7	7	nevirapine	HIV Infections	2021-03-24	https://www.pharmgkb.org/clinicalAnnotation/981201854
rs28399499	CYP2B6	2A		Tier 1 VIP	9.5	Toxicity	4	4	nevirapine	Epidermal Necrolysis, Toxic;Stevens-Johnson Syndrome	2021-03-24	https://www.pharmgkb.org/clinicalAnnotation/1444666386
rs28933397	RYR1	1A		Rare Variant; Tier 1 VIP	102.75	Toxicity	10	11	desflurane;enflurane;halothane;isoflurane;methoxyflurane;sevoflurane;succinylcholine	Malignant Hyperthermia	2021-03-24	https://www.pharmgkb.org/clinicalAnnotation/1183705817	Pediatric
rs368505753	CFTR	1A		Rare Variant; Tier 1 VIP	200	Efficacy	1	3	ivacaftor	Cystic Fibrosis	2021-03-24	https://www.pharmgkb.org/clinicalAnnotation/1449191379
rs3812718	SCN1A	3			4.75	Efficacy	5	5	carbamazepine	Epilepsy	2021-03-24	https://www.pharmgkb.org/clinicalAnnotation/1183614624
rs3812718	SCN1A	3			2.25	Dosage	2	2	phenytoin	Epilepsy	2021-03-24	https://www.pharmgkb.org/clinicalAnnotation/613978937
rs3812718	SCN1A	2B			15.25	Dosage	6	7	carbamazepine	Epilepsy	2021-03-24	https://www.pharmgkb.org/clinicalAnnotation/613978931
rs397508442	CFTR	1A		Rare Variant; Tier 1 VIP	200.25	Efficacy	2	4	ivacaftor	Cystic Fibrosis	2021-03-24	https://www.pharmgkb.org/clinicalAnnotation/1449191682
rs4149056	SLCO1B1	3		Tier 1 VIP	2	Dosage	1	1	mercaptopurine;methotrexate	Precursor Cell Lymphoblastic Leukemia-Lymphoma	2021-03-24	https://www.pharmgkb.org/clinicalAnnotation/1449311190	Pediatric
rs4149056	SLCO1B1	3		Tier 1 VIP	2.25	Efficacy	11	12	simvastatin		2021-03-24	https://www.pharmgkb.org/clinicalAnnotation/1451356520
rs4149056	SLCO1B1	3		Tier 1 VIP	2	Metabolism/PK	1	1	lovastatin acid		2021-03-24	https://www.pharmgkb.org/clinicalAnnotation/1451244680
rs4149056	SLCO1B1	1A		Tier 1 VIP	105.5	Toxicity	8	9	rosuvastatin	statin-related myopathy	2022-02-10	https://www.pharmgkb.org/clinicalAnnotation/1451357200
rs4149056	SLCO1B1	1A		Tier 1 VIP	101.25	Toxicity	2	3	fluvastatin	statin-related myopathy	2022-02-10	https://www.pharmgkb.org/clinicalAnnotation/1451244720
rs4149056	SLCO1B1	1A		Tier 1 VIP	101.875	Metabolism/PK	2	3	fluvastatin		2022-02-10	https://www.pharmgkb.org/clinicalAnnotation/1451244700
rs4149056	SLCO1B1	3		Tier 1 VIP	0	Metabolism/PK	1	1	atorvastatin;rifampin		2021-03-24	https://www.pharmgkb.org/clinicalAnnotation/981345311
rs4149056	SLCO1B1	4		Tier 1 VIP	-3	Efficacy	4	4	rosuvastatin		2021-03-24	https://www.pharmgkb.org/clinicalAnnotation/1451358900
rs4149056	SLCO1B1	1A		Tier 1 VIP	102	Toxicity	3	5	pravastatin	statin-related myopathy	2022-02-15	https://www.pharmgkb.org/clinicalAnnotation/1451244740
rs4149056	SLCO1B1	3		Tier 1 VIP	7.25	Efficacy	10	11	pravastatin		2021-05-26	https://www.pharmgkb.org/clinicalAnnotation/1043880802	Pediatric
rs4149056	SLCO1B1	3		Tier 1 VIP	2.75	Toxicity	1	1	cytarabine;fludarabine;gemtuzumab ozogamicin;idarubicin	Leukemia, Myeloid, Acute	2021-03-24	https://www.pharmgkb.org/clinicalAnnotation/1183684167
rs4149056	SLCO1B1	1A		Tier 1 VIP	207.25	Toxicity	17	19	atorvastatin	statin-related myopathy	2022-02-15	https://www.pharmgkb.org/clinicalAnnotation/1043880818
rs4149056	SLCO1B1	3		Tier 1 VIP	0	Toxicity	2	3	irinotecan	Neoplasms	2021-03-24	https://www.pharmgkb.org/clinicalAnnotation/1183615186
rs4149056	SLCO1B1	3		Tier 1 VIP	2	Dosage	1	1	SN-38	Carcinoma, Non-Small-Cell Lung	2021-03-24	https://www.pharmgkb.org/clinicalAnnotation/1043859108
rs4149056	SLCO1B1	3		Tier 1 VIP	1.75	Efficacy	2	2	methotrexate	Precursor Cell Lymphoblastic Leukemia-Lymphoma	2021-09-28	https://www.pharmgkb.org/clinicalAnnotation/1449004841	Pediatric
rs4149056	SLCO1B1	3		Tier 1 VIP	6.875	Metabolism/PK	9	9	methotrexate	Osteosarcoma;Precursor Cell Lymphoblastic Leukemia-Lymphoma	2021-12-13	https://www.pharmgkb.org/clinicalAnnotation/655387949	Pediatric
rs4149056	SLCO1B1	1A		Tier 1 VIP	211.75	Toxicity	9	12	simvastatin	statin-related myopathy	2022-02-14	https://www.pharmgkb.org/clinicalAnnotation/655384011
rs4149056	SLCO1B1	3		Tier 1 VIP	3	Efficacy	2	2	repaglinide		2021-03-24	https://www.pharmgkb.org/clinicalAnnotation/655384645
rs4149056	SLCO1B1	3		Tier 1 VIP	3.5	Toxicity	1	1	cerivastatin	Rhabdomyolysis	2021-03-24	https://www.pharmgkb.org/clinicalAnnotation/981344897
rs4149056	SLCO1B1	1A		Tier 1 VIP	113	Metabolism/PK	13	19	pravastatin		2022-02-15	https://www.pharmgkb.org/clinicalAnnotation/981345293	Pediatric
rs4149056	SLCO1B1	1A		Tier 1 VIP	117.75	Metabolism/PK	18	21	atorvastatin		2023-07-11	https://www.pharmgkb.org/clinicalAnnotation/1451244800
rs4149056	SLCO1B1	2A		Tier 1 VIP	11.75	Toxicity	9	10	hmg coa reductase inhibitors	statin-related myopathy	2021-03-24	https://www.pharmgkb.org/clinicalAnnotation/981345382
rs4149056	SLCO1B1	1A		Tier 1 VIP	114.125	Metabolism/PK	13	16	rosuvastatin	Hypercholesterolemia	2022-02-14	https://www.pharmgkb.org/clinicalAnnotation/981345350	Pediatric
rs4149056	SLCO1B1	1A		Tier 1 VIP	110.625	Metabolism/PK	9	10	simvastatin;simvastatin acid		2022-02-14	https://www.pharmgkb.org/clinicalAnnotation/1449556772	Pediatric
rs4149056	SLCO1B1	1A		Tier 1 VIP	103.5	Toxicity	1	2	lovastatin	statin-related myopathy	2022-02-15	https://www.pharmgkb.org/clinicalAnnotation/1451465324
rs4149056	SLCO1B1	3		Tier 1 VIP	0	Toxicity	1	1	Glucarpidase	nephrotoxicity	2022-09-22	https://www.pharmgkb.org/clinicalAnnotation/1451721013	Pediatric
rs4149056	SLCO1B1	3		Tier 1 VIP	2	Toxicity	2	4	mycophenolate mofetil	Kidney Transplantation	2021-03-24	https://www.pharmgkb.org/clinicalAnnotation/1444607782
rs4149056	SLCO1B1	1A		Tier 1 VIP	103.5	Metabolism/PK	2	3	lovastatin;lovastatin acid		2022-02-10	https://www.pharmgkb.org/clinicalAnnotation/1451678112
rs4149056	SLCO1B1	1A		Tier 1 VIP	102.5	Metabolism/PK	2	3	pitavastatin		2022-02-15	https://www.pharmgkb.org/clinicalAnnotation/1451678210
rs4149056	SLCO1B1	3		Tier 1 VIP	2.5	Toxicity	1	1	sorafenib	Thrombocytopenia	2021-03-24	https://www.pharmgkb.org/clinicalAnnotation/1448258741
rs4149056	SLCO1B1	3		Tier 1 VIP	3.25	Toxicity	1	1	enalapril	Essential hypertension	2021-03-24	https://www.pharmgkb.org/clinicalAnnotation/1447953130
rs4149056	SLCO1B1	3		Tier 1 VIP	1.5	Toxicity	1	1	cyclophosphamide;docetaxel;doxorubicin;epirubicin;fluorouracil	Breast Neoplasms	2021-03-24	https://www.pharmgkb.org/clinicalAnnotation/1448112147
rs4149056	SLCO1B1	3		Tier 1 VIP	0	Metabolism/PK	1	1	ticagrelor	Acute coronary syndrome	2021-03-24	https://www.pharmgkb.org/clinicalAnnotation/1448100347
rs4149056	SLCO1B1	3		Tier 1 VIP	2.25	Efficacy	1	1	rosiglitazone	Diabetes Mellitus, Type 2	2021-03-24	https://www.pharmgkb.org/clinicalAnnotation/1448276473
rs4149056	SLCO1B1	3		Tier 1 VIP	7.5	Metabolism/PK	7	7	lopinavir	HIV Infections	2021-03-24	https://www.pharmgkb.org/clinicalAnnotation/1444704359	Pediatric
rs4149056	SLCO1B1	3		Tier 1 VIP	1	Metabolism/PK	1	1	amprenavir	HIV Infections	2021-03-24	https://www.pharmgkb.org/clinicalAnnotation/1451116100
rs4149056	SLCO1B1	3		Tier 1 VIP	2.25	Metabolism/PK	1	1	letermovir		2021-03-24	https://www.pharmgkb.org/clinicalAnnotation/1451105200
rs56005131	DPYD	1A		Rare Variant; Tier 1 VIP	100	Other	1	2	fluorouracil		2021-05-25	https://www.pharmgkb.org/clinicalAnnotation/1449575645
rs56038477	DPYD	1A		Tier 1 VIP	199.75	Toxicity	11	13	capecitabine	Neoplasms	2022-10-26	https://www.pharmgkb.org/clinicalAnnotation/1451288269
rs56038477	DPYD	1A		Tier 1 VIP	208.5	Toxicity	8	10	fluorouracil	Neoplasms	2022-10-27	https://www.pharmgkb.org/clinicalAnnotation/1447989784
rs59086055	DPYD	1A		Rare Variant; Tier 1 VIP	100	Other	2	3	fluorouracil		2021-03-24	https://www.pharmgkb.org/clinicalAnnotation/1449575656
rs59086055	DPYD	1A		Rare Variant; Tier 1 VIP	100	Toxicity	1	2	fluorouracil	Neoplasms	2021-03-24	https://www.pharmgkb.org/clinicalAnnotation/1451289660
rs6025	F5	1A		Tier 1 VIP	107	Toxicity	6	7	hormonal contraceptives for systemic use	Thrombosis	2021-03-24	https://www.pharmgkb.org/clinicalAnnotation/1183689558
rs63749869	RYR1	1A		Rare Variant; Tier 1 VIP	100.25	Toxicity	5	6	desflurane;enflurane;halothane;isoflurane;methoxyflurane;sevoflurane;succinylcholine	Malignant Hyperthermia	2021-03-24	https://www.pharmgkb.org/clinicalAnnotation/1445400924
rs671	ALDH2	3		Rare Variant	2	Metabolism/PK	1	1	acetaldehyde		2021-03-24	https://www.pharmgkb.org/clinicalAnnotation/1451325840
rs671	ALDH2	2B		Rare Variant	4.75	Toxicity	2	2	ethanol	Alcoholism	2021-03-24	https://www.pharmgkb.org/clinicalAnnotation/1450810451
rs671	ALDH2	3		Rare Variant	2.5	Efficacy	1	1	naltrexone	Alcoholism	2022-01-14	https://www.pharmgkb.org/clinicalAnnotation/1451649020
rs671	ALDH2	3		Rare Variant	2	Other	1	1	heroin	Heroin Dependence	2021-03-24	https://www.pharmgkb.org/clinicalAnnotation/1448102368
rs671	ALDH2	3		Rare Variant	4	Metabolism/PK	1	2	ethanol		2021-03-24	https://www.pharmgkb.org/clinicalAnnotation/1451101406
rs67376798	DPYD	1A		Rare Variant; Tier 1 VIP	233.75	Toxicity	23	25	fluorouracil	Neoplasms	2021-05-24	https://www.pharmgkb.org/clinicalAnnotation/981203618
rs67376798	DPYD	1A		Rare Variant; Tier 1 VIP	202	Other	11	14	fluorouracil		2021-05-24	https://www.pharmgkb.org/clinicalAnnotation/1451274045	Pediatric
rs67376798	DPYD	1A		Rare Variant; Tier 1 VIP	231.25	Toxicity	28	30	capecitabine	Neoplasms	2021-05-24	https://www.pharmgkb.org/clinicalAnnotation/1451274090
rs67376798	DPYD	1A		Rare Variant; Tier 1 VIP	104	Toxicity	3	4	tegafur	Neoplasms	2021-05-24	https://www.pharmgkb.org/clinicalAnnotation/1451266120
rs71647871	CES1	3		Rare Variant	1.75	Dosage	1	1	methylphenidate	Attention Deficit Disorder with Hyperactivity	2021-03-24	https://www.pharmgkb.org/clinicalAnnotation/1451346385	Pediatric
rs71647871	CES1	3		Rare Variant	1.5	Metabolism/PK	2	2	methylphenidate		2021-03-24	https://www.pharmgkb.org/clinicalAnnotation/981202090
rs71647871	CES1	2B		Rare Variant	4	Metabolism/PK	3	3	clopidogrel		2021-03-24	https://www.pharmgkb.org/clinicalAnnotation/982030805
rs71647871	CES1	2B		Rare Variant	6.75	Efficacy	2	3	clopidogrel		2021-03-24	https://www.pharmgkb.org/clinicalAnnotation/1451254525
rs71647871	CES1	3		Rare Variant	1.5	Metabolism/PK	1	1	enalapril		2021-03-24	https://www.pharmgkb.org/clinicalAnnotation/1446899476
rs71647871	CES1	3		Rare Variant	0	Metabolism/PK	1	1	sacubitril		2022-03-03	https://www.pharmgkb.org/clinicalAnnotation/1451702280
rs71647871	CES1	3		Rare Variant	0	Metabolism/PK	1	1	heroin		2021-03-24	https://www.pharmgkb.org/clinicalAnnotation/1451136460
rs7270101	ITPA	3			3.25	Dosage;Toxicity	1	1	mercaptopurine;methotrexate	Leukopenia;Neutropenia;Precursor Cell Lymphoblastic Leukemia-Lymphoma	2021-03-24	https://www.pharmgkb.org/clinicalAnnotation/1449564720	Pediatric
rs7270101	ITPA	4			-1.25	Toxicity	4	4	azathioprine	Inflammatory Bowel Diseases	2021-03-24	https://www.pharmgkb.org/clinicalAnnotation/1449309975	Pediatric
rs7270101	ITPA	2B			8	Toxicity	6	6	peginterferon alfa-2b;ribavirin	Anemia;Hepatitis C, Chronic	2021-03-24	https://www.pharmgkb.org/clinicalAnnotation/1446905703
rs7294	VKORC1	3		Tier 1 VIP	2	Other	1	1	acenocoumarol		2021-03-24	https://www.pharmgkb.org/clinicalAnnotation/1449188545
rs7294	VKORC1	3		Tier 1 VIP	2	Dosage	1	1	acenocoumarol;phenprocoumon		2021-03-24	https://www.pharmgkb.org/clinicalAnnotation/1445585748
rs7294	VKORC1	1B		Tier 1 VIP	43.25	Dosage	21	22	warfarin		2021-11-19	https://www.pharmgkb.org/clinicalAnnotation/655384733
rs75527207	CFTR	1A		Rare Variant; Tier 1 VIP	234.875	Efficacy	28	30	ivacaftor	Cystic Fibrosis	2021-03-24	https://www.pharmgkb.org/clinicalAnnotation/981755803	Pediatric
rs75527207	CFTR	3		Rare Variant; Tier 1 VIP	1.5	Efficacy	1	1	ivacaftor;tezacaftor	Cystic Fibrosis	2021-03-24	https://www.pharmgkb.org/clinicalAnnotation/1449192683	Pediatric
rs75541969	CFTR	1A		Rare Variant; Tier 1 VIP	200	Efficacy	1	3	ivacaftor	Cystic Fibrosis	2021-03-24	https://www.pharmgkb.org/clinicalAnnotation/1449191758
rs772226819	CACNA1S	1A		Rare Variant; Tier 1 VIP	100.25	Toxicity	2	3	desflurane	Malignant Hyperthermia	2021-03-24	https://www.pharmgkb.org/clinicalAnnotation/1449563861
rs772226819	CACNA1S	1A		Rare Variant; Tier 1 VIP	100.25	Toxicity	2	3	methoxyflurane	Malignant Hyperthermia	2021-03-24	https://www.pharmgkb.org/clinicalAnnotation/1451264120
rs772226819	CACNA1S	1A		Rare Variant; Tier 1 VIP	100.25	Toxicity	2	3	enflurane	Malignant Hyperthermia	2021-03-24	https://www.pharmgkb.org/clinicalAnnotation/1451264060
rs772226819	CACNA1S	1A		Rare Variant; Tier 1 VIP	100.25	Toxicity	2	3	halothane	Malignant Hyperthermia	2021-03-24	https://www.pharmgkb.org/clinicalAnnotation/1451264081
rs772226819	CACNA1S	1A		Rare Variant; Tier 1 VIP	100.25	Toxicity	2	3	isoflurane	Malignant Hyperthermia	2021-03-24	https://www.pharmgkb.org/clinicalAnnotation/1451264087
rs772226819	CACNA1S	1A		Rare Variant; Tier 1 VIP	100.25	Toxicity	2	3	succinylcholine	Malignant Hyperthermia	2021-03-24	https://www.pharmgkb.org/clinicalAnnotation/1451264128
rs772226819	CACNA1S	1A		Rare Variant; Tier 1 VIP	100.25	Toxicity	2	3	sevoflurane	Malignant Hyperthermia	2021-03-24	https://www.pharmgkb.org/clinicalAnnotation/1451264140
rs80282562	CFTR	1A		Rare Variant; Tier 1 VIP	202	Efficacy	2	4	ivacaftor	Cystic Fibrosis	2021-03-24	https://www.pharmgkb.org/clinicalAnnotation/1183960805	Pediatric
rs8099917	IFNL3	1B	Yes: Assigned level 1B because variant is not part of the CPIC guideline recommendation, this variant is in high LD with CPIC variant rs12979860.	Tier 1 VIP	93.75	Efficacy	45	59	interferons;peginterferon alfa-2a;peginterferon alfa-2b;ribavirin	Hepatitis C, Chronic	2021-03-29	https://www.pharmgkb.org/clinicalAnnotation/981239773	Pediatric
rs8099917	IFNL3	2A		Tier 1 VIP	15.5	Efficacy	6	6	peginterferon alfa-2a;peginterferon alfa-2b;ribavirin;telaprevir	Hepatitis C, Chronic	2021-03-24	https://www.pharmgkb.org/clinicalAnnotation/1183888959
rs8099917	IFNL3	3		Tier 1 VIP	2.5	Efficacy	1	1	peginterferon alfa-2a;peginterferon alfa-2b;ribavirin;simeprevir	Hepatitis C	2021-03-24	https://www.pharmgkb.org/clinicalAnnotation/1447676781
rs8099917	IFNL3;IFNL4	3		Tier 1 VIP	2.5	Efficacy	1	1	ledipasvir;sofosbuvir	Hepatitis C, Chronic	2021-03-24	https://www.pharmgkb.org/clinicalAnnotation/1448532363

## Sheet: Supplementary Table 3
	Supplementary Table 3. Ancestry specific allele frequencies of pharmacogenetic variants (Levels 1A–2B) across Indigenous, European, and African ancestry segments
SNP	Allele	AS_European	AS_Indigenous	AS_African
rs1042713	A	0.40271	0.454788	0.470379
rs115545701	T	0	0.000283881	0.0273599
rs116855232	T	0.0040361	0.11145	0
rs118192122	A	0.000401812	0.00117225	0.0078125
rs118192124	T	0	0.000261506	0
rs118192161	T	0	0	0
rs118192167	G	0	0	0
rs118192172	T	0	0	0
rs118192175	T	0	0	0
rs118192176	A	0	0	0
rs121434569	T	0	0	0
rs121908752	G	0.00114103	0.000184911	0
rs121908753	A	0	0	0
rs121908757	C	0	0	0
rs121918593	A	0	0	0
rs121918595	T	0	0	0
rs12777823	A	0.159386	0.0609576	0.226503
rs16969968	A	0.406155	0.000513512	0.00104167
rs17376848	G	0.0314165	0.136243	0.0207837
rs1800629	A	0.132063	0	0.0526862
rs1801133	G	0.636438	0.369797	0.920767
rs1801158	T	0.0249419	0	0
rs1801159	C	0.2018	0.40014	0.152435
rs1801160	T	0.0531042	0.00159775	0.0290783
rs1801265	G	0.195883	0.207362	0.419896
rs1801266	A	0	0	0
rs1801268	A	0	0	0
rs193922525	A	0	0	0
rs193922803	T	0	0.00036138	0
rs193922816	T	0	0	0
rs193922832	A	0	0	0
rs202179988	T	0	0	0
rs20455	G	0.389221	0.228927	0.860106
rs2108622	T	0.354139	0.126302	0.0446949
rs2242480	T	0.0861465	0.696199	0.82987
rs2297595	C	0.0951019	0.000244141	0.0390818
rs2359612	A	0.411181	0.487271	0.129752
rs28399499	C	0.000147406	0	0.0428885
rs28933397	T	0	0	0
rs368505753	T	0	0	0
rs3812718	T	0.493396	0.413861	0.305158
rs397508442	T	0	0	0
rs4149056	C	0.154949	0.0848879	0.00889496
rs56005131	T	0	0	0
rs56038477	T	0.0137009	0	0
rs59086055	A	0	0	0
rs6025	T	0.0169139	0	0
rs63749869	A	0	0	0
rs671	A	0	0	0
rs67376798	A	0.00706508	0	0
rs71647871	T	0.0165719	0	0.00413307
rs7270101	C	0.143774	0.000490893	0.0658627
rs7294	T	0.346173	0.510851	0.37592
rs75527207	A	0	0	0
rs75541969	C	0.00297571	0.000206954	0
rs772226819	A	0	0	0
rs80282562	A	0	0	0
rs8099917	G	0.201932	0.526957	0.0697863
